# Supplementary material for: Synthesis, Biological Activity, and Molecular-Docking Studies of New Brassinosteroid Analogs
Source: Int J Mol Sci. 2024 Sep 21;25(18):10158. doi: 10.3390/ijms251810158 (PMC11432311; doi:10.3390/ijms251810158)
Supplement: Supplementary file 1 [file ijms-25-10158-s001.zip]

Archive with 1 entries (1 files):
- ijms-3154815-supplementary.pdf
